# Supplementary material for: The Influence of Phenol on the Growth, Morphology and Cell Division of Euglena gracilis
Source: Life (Basel). 2023 Aug 12;13(8):1734. doi: 10.3390/life13081734 (PMC10455851; doi:10.3390/life13081734)
Supplement: Supplementary file 1 [file life-13-01734-s001.zip]

Archive with 1 entries (1 files):
- life-2468922-supplementary.pdf
